# Supplementary material for: Prospects and limitations of expansion microscopy in chromatin ultrastructure determination
Source: Chromosome Res. 2020 Sep 17;28(3):355–68. doi: 10.1007/s10577-020-09637-y (PMC7691311; doi:10.1007/s10577-020-09637-y)
Supplement: Supplementary file 1 — Composition of monomer solutions and denaturation/digestion solution used for ExM protocol. (XLSX 11 kb) [file 10577_2020_9637_MOESM1_ESM.xlsx]

## Sheet: Suppl Table 1
Suppl. Table 1: Monomer and buffers solutions
Monomer solution 1 (MS1)	Final concentration
Sodium acrylate 38%	0.19
Acrylamide 40%	0.1
N,N’-methylenebisacrylamide 1%	0.1%
PBS 10×	10×
ddH2O	Fill up to final volume
TEMED 10%	0.2%
APS 10%	0.2%
Monomer solution 2 (MS2)
Sodium acrylate 38%	8.6%
Acrylamide 40%	2.6%
N,N’-methylenebisacrylamide 1%	0.15%
NaCl	2 M
PBS 10×	1×
ddH2O	Fill up to final volume
TEMED 10%	0.2%
APS 10%	0.2%
Digestion buffer
Tris-Base	50 mM
EDTA	1 mM
Triton X-100	0.5%
guanidine HCl	0.8 M
ddH2O	Fill up to final volume
add freshly proteinase K	8 U/ml
Denaturation buffer
Sodium dodecyl sulphate (SDS)	200 mM
NaCl	200 mM
Tris-Base	50 mM
ddH2O	Fill up to final volume
